# Supplementary material for: Responsiveness of European countries to the population mental health needs: A cross-national comparison study
Source: Eur Psychiatry. 2025 Apr 14;68(1):e102. doi: 10.1192/j.eurpsy.2025.2448 (PMC12344467; doi:10.1192/j.eurpsy.2025.2448)
Supplement: Arango et al. supplementary material [file S0924933825024484sup001.zip]

Archive with 7 entries (7 files):
- Table_S7_Respons_Society (1).doc
- Table_S1_HC_Workforce (1).doc
- Table_S2_H_Facilities (1).doc
- Table_S3_HC_QoC (1).doc
- Table_S4_HC_Expenditure (1) (1).doc
- Table_S5_Raw_Data_Workplaces (1).doc
- Table_S6_Responsiveness_Schools (1).doc
